# Supplementary material for: Comprehensive Metabolomic Analysis in Blood, Urine, Fat, and Muscle in Men with Metabolic Syndrome: A Randomized, Placebo-Controlled Clinical Trial on the Effects of Resveratrol after Four Months’ Treatment
Source: Int J Mol Sci. 2017 Mar 4;18(3):554. doi: 10.3390/ijms18030554 (PMC5372570; doi:10.3390/ijms18030554)
Supplement: Supplementary file 1 [file ijms-18-00554-s001.zip]

Archive with 2 entries (2 files):
- ijms-174677 SI.pdf
- Supplementary Tables.xlsx
